# Supplementary material for: Dioecious Silene latifolia plants show sexual dimorphism in the vegetative stage
Source: BMC Plant Biol. 2010 Sep 20;10:208. doi: 10.1186/1471-2229-10-208 (PMC2956557; doi:10.1186/1471-2229-10-208)
Supplement: Additional file 4 — Genevestigator workspace file for all the found putative A. thalina orthologs. This file contains expression data available for the found putative A. thaliana orthologs of the genes: CCLS6, CCLS30.2, CCLS30.3, CCLS57.05, CCLS62, CCLS120.2, Men-194, Men-439, Men-484, Men-524 and Men-604. The file can be viewed using Genevestigator V3 at the URL: https://www.genevestigator.com/gv/user/gvLogin.jsp (Registration is recommended.) [file 1471-2229-10-208-S4.GVW]

Archive with 1 entries (1 files):
- 1471-2229-10-208-S4.GVW.out
